# Supplementary material for: Impact of Pre-Liver Transplant Treatments on the Imaging Accuracy of HCC Staging and Their Influence on Outcomes
Source: Cancers (Basel). 2024 Mar 4;16(5):1043. doi: 10.3390/cancers16051043 (PMC10930548; doi:10.3390/cancers16051043)
Supplement: Supplementary file 1 [file cancers-16-01043-s001.zip]

Archive with 1 entries (1 files):
- cancers-2782058-supplementary.pdf
